# Supplementary material for: Plastome Evolution, Phylogenomics, and DNA Barcoding Investigation of Gastrochilus (Aeridinae, Orchidaceae), with a Focus on the Systematic Position of Haraella retrocalla
Source: Int J Mol Sci. 2024 Aug 4;25(15):8500. doi: 10.3390/ijms25158500 (PMC11312641; doi:10.3390/ijms25158500)
Supplement: Supplementary file 1 [file ijms-25-08500-s001.zip › Tables S1-S4.xlsx]

## Sheet: Table S1
Table S1. Summary of plastome characters among 16 Gastrochilus species.
Species	Length (bp)				GC (%)				Gene Numbers
	Plastome	LSC	IR	SSC	LSC	IR	SSC	Total	CDS	tRNA	rRNA	Total
G. acinacifolius	148666	85759	25788	11331	33.9	43.2	28.5	36.7	74	38	8	120
G. bellinus	147745	85077	25931	10806	34.1	43.2	28.4	36.9	74	38	8	120
G. calceolaris	148428	85389	25950	11139	34	43.1	28.2	36.8	74	38	8	120
G. distichus	148068	84994	26025	11024	33.9	43.1	28.4	36.7	74	38	8	120
G. formosanus	148175	85115	26007	11046	34	43.1	28.5	36.8	74	38	8	120
G. fuscopunctatus	146183	83125	25956	11146	34	43.1	28	36.8	74	38	8	120
G. gongshanensis	147869	85264	25725	11155	34	43.2	28.3	36.8	74	38	8	120
G. guangtungensis	148400	85532	25771	11326	34	43.1	28.6	36.7	74	38	8	120
G. japonicus	147697	84695	25916	11170	34.1	43.1	28.4	36.8	74	38	8	120
G. malipoensis	147171	84551	25886	10848	34.2	43.2	28.5	36.9	74	38	8	120
G. obliquus	147835	85267	25725	11118	34	43.2	28.4	36.8	74	38	8	120
G. prionophyllus	147925	84794	25971	11189	33.9	43	28.1	36.7	74	38	8	120
G. retrocallus	146618	84043	25766	11043	34	43.1	28.2	36.8	74	38	8	120
G. sinensis	148020	85001	25987	11045	34	43.1	28.5	36.8	74	38	8	120
G. somae	147620	84402	26025	11168	34	43.1	28.2	36.8	74	38	8	120
G. yunnanensis	147772	85105	25931	10805	34.1	43.2	28.4	36.9	74	38	8	120

## Sheet: Table S2
Table S2. Summary of repeats sequences of 16 Gastrochilus plastomes.
Species	Tandem repeat	SSR (Repeat unit)																														SSR (Location)				Long repeat
		A	C	G	T	AT	GA	TA	TC	ATA	GCC	TAT	TTC	AAAG	ACAA	ACCA	ATAA	ATAG	ATTA	TATC	TTAT	TTCT	ATATT	ATCTT	ATGTA	TATTA	ATACAA	ATAGAG	CCTCTT	TATCTA	Total	LSC	IRb	SSC	IRa	Palindromic	Forward	Reverse	Complement	Total
G. acinacifolius	52	14	0	0	24	3	1	3	1	1	0	2	0	0	0	1	0	2	1	0	0	0	0	1	0	0	0	0	0	0	54	36	3	12	3	29	17	1	0	47
G. bellinus	48	15	0	0	22	1	1	1	1	1	0	2	1	0	0	0	0	1	1	0	0	0	0	1	0	0	0	0	0	0	48	30	3	12	3	26	12	0	0	38
G. calceolaris	50	11	0	1	23	1	1	1	1	1	0	2	0	0	0	0	0	1	1	0	0	0	1	1	0	0	0	0	0	0	46	29	4	9	4	27	12	2	0	41
G. distichus	38	9	0	0	21	2	1	3	1	1	0	2	0	1	1	0	1	1	1	0	0	0	0	1	1	0	0	0	0	0	47	27	4	12	4	28	12	2	1	43
G. formosanus	46	9	0	0	21	2	1	2	1	1	0	2	0	0	1	0	0	1	1	0	0	0	0	0	0	0	0	0	0	0	42	24	3	12	3	25	12	0	0	37
G. fuscopunctatus	50	17	0	0	20	2	1	3	1	1	0	2	0	0	1	0	1	1	1	0	0	0	0	1	0	0	0	0	0	0	52	35	3	11	3	30	10	0	1	41
G. gongshanensis	39	12	0	0	19	2	1	2	1	1	0	2	0	0	1	0	0	1	1	0	0	0	0	0	0	0	0	0	0	0	43	26	3	11	3	25	11	4	0	40
G. guangtungensis	40	13	0	0	23	1	1	3	1	1	0	2	0	1	1	0	0	1	1	0	0	0	0	0	0	0	0	0	0	0	49	30	3	13	3	24	11	1	0	36
G. japonicus	30	16	0	1	18	2	1	3	1	1	1	3	0	0	1	0	0	1	1	0	0	0	0	1	0	0	0	0	1	1	53	35	3	12	3	22	7	2	0	31
G. malipoensis	50	12	1	1	21	1	1	1	1	1	0	2	0	0	0	0	0	1	1	0	0	0	0	1	0	0	0	0	0	0	45	29	3	10	3	24	11	1	0	36
G. obliquus	36	12	0	0	20	2	1	2	1	1	0	2	0	0	1	0	0	1	1	0	0	0	0	1	0	1	0	0	0	0	46	27	3	13	3	26	10	2	0	38
G. prionophyllus	40	10	0	0	19	4	1	1	1	1	0	2	0	1	1	0	0	1	0	1	0	1	0	1	0	1	1	1	0	0	48	30	3	12	3	22	10	3	1	36
G. retrocallus	53	17	0	0	27	3	1	2	1	0	0	1	0	1	1	0	0	1	1	0	1	0	0	1	0	0	0	0	0	0	58	40	3	12	3	28	20	3	0	51
G. sinensis	42	9	0	0	18	2	1	3	1	1	0	2	0	0	1	0	0	1	1	0	0	0	0	0	0	0	0	0	0	0	40	22	3	12	3	24	8	1	0	33
G. somae	46	8	0	0	20	3	1	3	1	1	1	3	0	0	1	0	0	1	1	0	0	0	0	0	0	0	0	0	0	0	44	29	3	9	3	25	15	0	0	40
G. yunnanensis	46	15	0	1	21	1	1	1	1	1	0	2	1	0	0	0	0	1	1	0	0	0	0	1	0	0	0	0	0	0	48	31	3	11	3	27	11	0	0	38

## Sheet: Table S3
Table S3. Morphological characters used for PCA in this study.
Species	Stem length (cm)	Leaf length (cm)	Leaf width (cm)	Leaf apex	Number of flowers in one inflorescence	Peduncle length (cm)	Pedicel and ovary length (cm)	Dorsal sepal length (mm)	Dorsal sepal width (mm)	Lateral sepal length (mm)	Lateral sepal width (mm)	Petal length (mm)	Petal width (mm)	Lip type
Gastrochilus acinacifolius	9.5	10	1.5	1	6	1.2	1	6.5	3.5	6.5	3.5	5	2.5	1
Gastrochilus armeniacus	11	1.5	0.6	1	2	0.8	1.2	5	3.5	6	3.5	5	2.5	1
Gastrochilus bellinus	3.5	12.5	2	1	5	2	1.5	15	6.5	15	6.5	10	5	1
Gastrochilus bernhardtianus	5	2.1	0.6	1	2	0.3	0.45	5.2	3.4	5.5	2.8	5.2	2.7	1
Gastrochilus calceolaris	7.5	23	2	0	6	1.5	1.6	7.5	4	7.5	4	6	3	1
Gastrochilus dasypogon	1.5	14	3.8	0	6	1.5	1.2	9	5	9	4.6	5	2	1
Gastrochilus distichus	1.7	2.2	0.5	1	3	2	0.8	4.7	2.7	4.7	2.7	4	2	1
Gastrochilus fargesii	8	3.2	0.5	1	3	0.7	0.2	4	2	4	2	3	1.5	1
Gastrochilus flabelliformis	2	16	3	1	9	1.1	0.9	7	3.5	7	3	8	3	1
Gastrochilus formosanus	37	2.2	0.5	1	3	1.2	1.4	5.2	2.8	5.2	3	4.5	2.9	1
Gastrochilus fuscopunctatus	5	1.8	4	1	2	1.4	0.7	4	2.3	4	2.3	3.2	2.2	1
Gastrochilus gongshanensis	14	1.5	0.6	1	2	1	1	5	3	5	2.3	4.5	2.5	1
Gastrochilus guangtungensis	11	7	0.8	1	2	1	0.8	5.5	2.5	5.5	2.5	5	2	1
Gastrochilus hainanensis	2	17	2.5	0	4	2.5	1	8.5	3.5	8.5	3.5	6	2.5	1
Gastrochilus heminii	5	1.5	0.4	1	2	0.6	0.5	2.4	1.5	2.4	1.5	2.6	1.3	1
Gastrochilus intermedius	15	5.5	0.8	1	2	1	1	5.5	2.5	5.5	2.5	5	2	1
Gastrochilus japonicus	6	9.5	1.1	1	5	1.7	1	5.5	2.8	5.5	2.8	4	2	1
Gastrochilus labrosus	12	5.2	1.1	1	4	1	0.7	4.2	2.8	4.2	2.8	4.7	2.1	1
Gastrochilus lihengiae	20	1.7	0.3	1	2	0.8	1	4	2	5.5	1.8	4	1.8	1
Gastrochilus linearifolius	23	11.5	0.65	1	3	1.2	0.5	5	2.5	5	2	4	1.5	1
Gastrochilus linii	8	3	0.8	1	4	2	1.2	5.2	2.8	5.2	2.8	5.2	2.8	1
Gastrochilus linzhiensis	30	0.75	0.25	1	4	0.7	0.55	2.1	1.1	2.2	1.2	2.1	0.9	1
Gastrochilus matsuran	37	2.2	0.5	1	2	1.2	1	5.2	2.9	5.2	2.7	4.5	2.9	1
Gastrochilus menglaensis	1.7	6.2	1.1	0	5	0.55	0.85	4.5	2.1	4.5	1.8	4.1	1.5	1
Gastrochilus minjiangensis	13	1.5	0.5	1	2	0.8	0.8	6	4	6	4	5.2	3.2	1
Gastrochilus nanchuanensis	5.5	1.4	0.75	1	2	0.6	0.9	4.2	3.5	4.2	3.5	4.1	2.9	1
Gastrochilus nanus	3.5	0.9	0.55	1	5	0.8	0.5	2.2	1.2	2.2	1.2	2	1	1
Gastrochilus obliquus	1.5	14	3.5	0	6	1.5	1.2	9	4.5	9	4.7	5	3	1
Gastrochilus platycalcaratus	0.5	4	1	0	9	1.7	0.8	3	1.5	3	1	3	2	1
Gastrochilus prionophyllus	12	1.2	0.4	1	2	1	1	3.6	2.5	3.9	2.8	3.7	2.4	1
Gastrochilus pseudodistichus	28	2.1	0.55	1	5	1.5	1	3.5	1.8	3.5	1.8	3	1.5	1
Gastrochilus rantabunensis	0.5	2.2	0.5	1	5	2	0.9	3.8	3	3.5	2.5	3.2	2.7	1
Gastrochilus raraensis	6	2	0.6	1	3	0.9	0.55	4	2.2	4	2.1	3	1.5	1
Gastrochilus saccatus	6	1.4	0.5	1	2	0.7	0.6	4.8	2.8	5	2.6	4	2.6	1
Gastrochilus sinensis	15	1.5	0.6	1	2	1	0.7	4.5	2.5	4.5	2.5	3	2	1
Gastrochilus subpapillosus	2	15	2	1	5	3	1.4	6.5	3	6.5	3	6	2.2	1
Gastrochilus toramanus	6	2	0.6	1	4	0.9	0.55	4	2.1	4	2.1	3	1.5	1
Gastrochilus tsii	17	2	0.4	1	3	1	0.35	3.5	2.1	3.7	2.2	3.1	1.5	1
Gastrochilus wenshanensis	15	1.4	0.5	1	5	2.2	0.35	3.1	2.1	3.9	2.1	3.7	1.7	1
Gastrochilus wolongensis	9	1.3	0.7	1	2	0.5	0.7	7.4	5	7.4	5	7.8	5.2	1
Gastrochilus xuanenensis	0.5	2.2	0.65	1	3	0.7	0.6	4	1.5	3	1.5	3	1.5	1
Gastrochilus yunnanensis	20	11	2	1	8	3	1	6	3	6	3.1	4	2	1
Haraella retrocalla (Gastrochilus retrocallus)	1	3.2	0.75	0	2	3	1	7.5	3.8	7.5	3.8	7.5	3	0
Pomatocalpa spicatum	2.5	25	3	0	50	3.5	0.25	5	2	4.5	2.5	3	1.8	1
Pomatocalpa tonkinense	7	14	2.5	0	20	14	0.3	10	2.9	5.5	2.2	8.9	2.1	1
Pomatocalpa undulatum	2	14	2.5	0	30	1.5	0.6	5	2.5	5	2.5	4.5	2	1
Note:
Leaf apex: 1, acute; 0, obtuse
Lip type: 1, with a saccate hypochile; 0, without saccate hypochile

## Sheet: Table S4
Table S4. Taxa, source and GenBank accession numbers used in this study.
Species	Accession No.	Source
Gastrochilus acinacifolius	PP963516	XXG & LY 2021916, Yunnan, China
Gastrochilus distichus	PP963517	XXG & LY 2021898, Yunnan, China
Gastrochilus malipoensis	PP963518	XXG & LY 2021818, Yunnan, China
Gastrochilus prionophyllus	PP963519	XXG & LY 2021893, Yunnan, China
Gastrochilus yunnanensis	PP963520	XXG & LY 2021933, Yunnan, China
Gastrochilus bellinus	MN124427	Liu et al., 2020
Gastrochilus calceolaris	NC_042686	Tang et al., 2018
Gastrochilus formosanus	MN124435	Liu et al., 2020
Gastrochilus fuscopunctatus	NC_035830	https://www.ncbi.nlm.nih.gov/nuccore/NC_035830
Gastrochilus gongshanensis	MN124438	Liu et al., 2020
Gastrochilus guangtungensis	MN124428	Liu et al., 2020
Gastrochilus japonicus	NC_035833	https://www.ncbi.nlm.nih.gov/nuccore/NC_035833
Gastrochilus obliquus	MN124429	Liu et al., 2020
Gastrochilus retrocallus	NC_072971	https://www.ncbi.nlm.nih.gov/nuccore/NC_072971
Gastrochilus sinensis	NC_080211	Zhang et al., 2024
Gastrochilus somae	MN124436	Liu et al., 2020
Pomatocalpa spicatum	MN124411	Liu et al., 2020
Trichoglottis philippinensis	MN124404	Liu et al., 2020
Reference
Tang, F.X.; Song, Y.; Liu, Q. The chloroplast genome of an Endangered orchid species, Gastrochilus calceolaris (Orchidaceae: Aeridinae). Mitochondrial DNA B Resour. 2018, 3, 988–989.
Zhang, J.Y.; Liao, M.; Xu, B.; He, H. Characterization of the complete chloroplast genome of Gastrochilus sinensis (Orchidaceae, Epidendroideae), a beautiful epiphytic orchid from China. Mitochondrial DNA B Resour. 2024, 9, 100–103.
Liu, D.K.; Tu, X.D.; Zhao, Z.; Zeng, M.Y.; Zhang, S.; Ma, L.; Zhang, G.Q.; Wang, M.M.; Liu, Z.J.; Lan, S.R.; Li, M.H.; Chen, S.P. Plastid phylogenomic data yield new and robust insights into the phylogeny of Cleisostoma-Gastrochilus clades (Orchidaceae, Aeridinae). Mol Phylogenet Evol. 2020, 145, 106729.
